# Supplementary material for: The Nutritional Profile of Spanish Beverages: A Comparative Evaluation of the Original and Updated Nutri-Score Algorithm
Source: Nutrients. 2025 Apr 30;17(9):1521. doi: 10.3390/nu17091521 (PMC12073336; doi:10.3390/nu17091521)
Supplement: Supplementary file 1 [file nutrients-17-01521-s001.zip]

Archive with 1 entries (1 files):
- nutrients-3592134-supplementary.pdf
